# Supplementary material for: Adnate Leaf-Base and the Origin of Ribs in Succulent Stems of Euphorbia L
Source: Plants (Basel). 2022 Apr 15;11(8):1076. doi: 10.3390/plants11081076 (PMC9027645; doi:10.3390/plants11081076)
Supplement: Supplementary file 1 [file plants-11-01076-s001.zip]

Archive with 1 entries (1 files):
- plants-1646285-supplementary.mov
